# Supplementary material for: Multi-Omics Investigation into Acute Myocardial Infarction: An Integrative Method Revealing Interconnections amongst the Metabolome, Lipidome, Glycome, and Metallome
Source: Metabolites. 2022 Nov 8;12(11):1080. doi: 10.3390/metabo12111080 (PMC9693522; doi:10.3390/metabo12111080)
Supplement: Supplementary file 1 [file metabolites-12-01080-s001.zip]

Archive with 1 entries (1 files):
- metabolites-1914446-supplementary.pdf
